# Supplementary material for: Perifascial areolar tissue graft promotes angiogenesis and wound healing in an exposed ischemic component rabbit model
Source: PLoS One. 2024 Feb 20;19(2):e0298971. doi: 10.1371/journal.pone.0298971 (PMC10878522; doi:10.1371/journal.pone.0298971)
Supplement: S1 Table — (XLSX) [file pone.0298971.s001.xlsx]

## Sheet: Sheet1
	Supplement file.1. Antigen activation and dilutions and incubation times for primary antibodies
	Monoclonal antibody	Antigen activation	Dilution	Incubation
	CD31	Proteinase K (0.4mg/mL), room temperature 8 min	1:20 (IHC)	4°C, Overnight
	(JC/70A, Daco)
	CD34	Proteinase K (0.4mg/mL), room temperature 8 min	1:1000 (IHC)	room temperature, 50 min
	(MEC14.7, Gene Tex)
	S100 protein	HIER with citric acid buffer (ph:6.0), 98 °C 20min	1:25 (IHC)	4°C, Overnight
	(15E2E2, Merck Millipore)
	αSMA	nothing	1:300 (IHC)	room temperature, 50 min
	(1A4, DAKO)
	HIER: Heat-Induced Epitope Retrieval
