# Supplementary material for: Perifascial areolar tissue graft promotes angiogenesis and wound healing in an exposed ischemic component rabbit model
Source: PLoS One. 2024 Feb 20;19(2):e0298971. doi: 10.1371/journal.pone.0298971 (PMC10878522; doi:10.1371/journal.pone.0298971)
Supplement: S1 Dataset — (XLSX) [file pone.0298971.s002.xlsx]

## Sheet: Figure. 3A
Thickness of granulation in the control with/without perichodrium
	１ｗ		2w
Perichondrium	+	-	+	-
	982	444	911	767
	572	0	1110	997
	2190	982	855	772
	788	262	445	247
	783	537	547	1050
	1420	633	2040	714
	767	87	857	534
	767	0	920	724
	1500	374	559	0
	711	211	341	1130
	776	199	829	0
	1050	0	1930	604
	450	53	788	114
	654	0	997	0
	1040	0	791	870
	780	238	394	654
	756	0	1100	791
	975	0	1900	0
	565	56	348	235
	881	0	642	876
	1660	0	652	542
	841	236	481	822
	537	406	955	1050
	1130	0	1150	306
	436	564	555	826
	1020	0	686	0
	1600	0	808	0
	1390	377	633	0
	664	660	1160	0
	1207	810	1280	0
Average	963.067	237.633	888.8	487.5
STDEV.P	397.331	276.387	433.242	394.407

## Sheet: Figure. 3C
Thickness of granulation in PAT and the control
1w	Control	PAT	2w	Control	PAT
	444	1750		767	1300
	0	0		997	637
	982	811		772	2730
	262	359		247	2890
	537	1020		1050	2820
	633	401		0	1820
	564	2280		542	2220
	0	0		822	1050
	0	1060		1050	2360
	377	422		306	2510
	660	1140		826	1970
	810	262		0	1100
	87	465		714	1270
	0	0		534	287
	374	0		724	2580
	211	476		0	2980
	199	584		1130	2460
	0	413		0	2000
	53	0		0	1460
	0	0		604	870
	0	87		114	2500
	238	590		0	2810
	0	491		870	2560
	0	388		0	1770
	56	204		654	2040
	0	0		791	871
	0	371		0	2580
	236	506		235	2910
	406	534		876	2330
	0	305		0	1710
Average	237.633	497.3		487.5	1979.83
STDEV.P	276.387	516.869		394.407	752.05

## Sheet: Figure 3E
Number of CD31+ cells								Density of CD34+ expression
1w	Control	PAT		2w	Control	PAT		1w	Control	PAT		2w	Control	PAT
	4	1			8	14			0.806636	0.810426			1.65085	3.10864
	0	11			12	16			0.169724	4.25963			3.59608	1.87776
	0	9			10	23			1.23129	0.647203			1.42242	3.47814
	0	13			6	17			1.10582	2.50829			0.772569	1.91377
	5	20			11	13			1.22614	1.19066			1.31078	1.16395
	10	15			9	26			0.482417	1.66537			0.61956	0.386526
	6	1			3	40			1.07266	0.832118			0.556086	3.21764
	0	18			5	18			0.244271	1.45201			0.640953	2.42189
	4	5			12	22			0.432514	1.3542			1.12266	4.45107
	5	7			4	11			1.90172	0.951929			0.650434	0.944319
	5	17			9	18			1.25438	1.24731			1.74858	2.25385
	11	15			46	30			0.206858	1.58172			1.3501	1.20646
	0	1			17	16			0.0873746	1.24172			0.454678	2.9713
	0	8			10	17			0.0276235	1.2598			0.469579	0.765307
	0	0			29	26			0.0191165	0.113156			2.14063	4.05078
	0	0			5	24			0.106838	0.382292			0.260127	1.1784
	4	16			14	11			1.39396	0.749296			2.05218	1.41689
	0	7			0	28			0.0165027	1.01647			0.282706	0.964313
	0	5			11	19			0.0313175	1.07716			1.03486	1.51436
	0	0			9	28			0.203405	0.06087			1.13602	2.16544
	0	0			2	34			0.00196759	0.000192901			1.61322	4.87427
	0	0			0	15			0.0176215	0.204099			0.267602	0.62664
	1	0			5	23			0.614159	1.12344			0.733777	1.13764
	2	0			0	36			0.00170718	0.533121			0.817612	1.64453
	0	1			6	28			0.114998	1.17226			1.06402	2.88411
	0	6			5	19			0.258063	0.327614			2.0752	2.65345
	5	0			8	35			0.000395448	0.000192901			1.3337	3.04056
	4	20			5	15			1.17368	0.413542			0.686603	0.695611
	4	39			36	15			1.33085	1.3245			0.392959	2.04144
	0	50			0	28			0.117361	1.3583			0.362963	2.12346
Average	2.33333	9.5		Average	9.9	22.1667		Average	0.521712	1.02863		Average	1.08732	2.10575
STDEV.P	3.04777	11.6268		STDEV.P	10.2057	7.71182		STDEV.P	0.555123	0.825532		STDEV.P	0.725288	1.15372

## Sheet: Figure 4A
Open wound area
1w				2w
N=6	Control	PAT		N=6	Control	PAT
1	403	319		1	159	229
2	362	410		2	246	342
3	320	364		3	111	117
4	225	440		4	222	163
5	252	410		5	140	266
6	356	421		6	171	309
Average	319.667	394		Average	174.833	237.667
STDEV.P	62.7127	40.5832		STDEV.P	46.2652	78.5147

## Sheet: Figure 4B
Open wound length
1w				2w
N=6	Control	PAT		N=6	Control	PAT
1	15761	18286		1	14517	13350
2	15236	18695		2	11446	15240
3	17269	17282		3	10336	12290
4	15884	19598		4	10650	9330
5	18180	19848		5	13551	12160
6	16233	19230		6	14430	13360
Average	16427.2	18823.2		Average	12488.3	12621.7
STDEV.P	998.039	865.672		STDEV.P	1737.49	1783.7

## Sheet: Figure 4C
Wound contraction length
1w				2w
N=6	Control	PAT		N=6	Control	PAT
1	2500	910		1	3150	-700
2	3700	0		2	4760	270
3	1990	1410		3	7450	3230
4	3550	0		4	3150	4240
5	1250	-600		5	3520	2680
6	1190	-360		6	2420	4100
Average	2363.33	226.667		Average	4075	2303.33
STDEV.P	997.424	706.816		STDEV.P	1664.24	1876.78

## Sheet: Figure 4D
1w	Control					PAT
	wound contraction	epithelialization	open wound			wound contraction	epithelialization	open wound
	2500	1739	15761			910	804	18286
	3700	1064	15236			0	1305	18695
	1990	741	17269			1410	1308	17282
	3550	566	15884			0	402	19598
	1250	570	18180			-600	752	19848
	1190	2577	16233			-360	1130	19230
Average	2363.33	1209.5	16427.2		Average	226.667	950.167	18823.2
STDEV.P	997.424	731.909	998.039		STDEV.P	706.816	328.485	865.672
2w	Control					PAT
	wound contraction	epithelialization	open wound			wound contraction	epithelialization	open wound
	3150	2333	14517			-700	7350	13350
	4760	3794	11446			270	4490	15240
	7450	2214	10336			3230	4480	12290
	3150	6200	10650			4240	6430	9330
	3520	2929	13551			2680	5160	12160
	2420	3150	14430			4100	2540	13360
Average	4075	3436.67	12488.3		Average	2303.33	5075	12621.7
STDEV.P	1664.24	1342.67	1737.49		STDEV.P	1876.78	1535.22	1783.7

## Sheet: FIgure 4F
Density of αSMA+ expression
1w	Control	PAT		2w	Control	PAT
	0.0247214	0.00304745			0.151755	0.173026
	0.0563776	0.000940586			0.133319	0.231031
	0.0537232	0.00291985			0.158953	0.138931
	0.0391248	0.00181896			0.307445	0.119218
	0.0237942	0.0230731			0.200231	0.252163
	0.0339339	0.00492602			0.172149	0.126552
	0.0247838	0.0026332			0.0907808	0.16855
	0.0346713	0.00166136			0.12019	0.284437
	0.0631264	0.00589873			0.155043	0.194236
	0.0531289	0.00948032			0.230084	0.189136
	0.0215196	0.0124864			0.177026	0.125788
	0.0277799	0.0038995			0.158852	0.0390553
	0.00981308	0.00623399			0.0797237	0.168707
	0.0313895	0.00245766			0.103819	0.203175
	0.0696931	0.00557263			0.232366	0.15
	0.0493661	0.00562355			0.229495	0.166106
	0.036962	0.00652402			0.173476	0.163782
	0.0456996	0.0111865			0.205159	0.036657
	0.054527	0.00208054			0.100104	0.121204
	0.0347943	0.00207629			0.0493393	0.213044
	0.031495	0.00503926			0.199355	0.164947
	0.04427	0.00593364			0.274653	0.169874
	0.0277398	0.0109892			0.122642	0.134316
	0.0383495	0.0129852			0.0990943	0.077228
	0.0463238	0.00467004			0.135449	0.140269
	0.0200638	0.00269454			0.119705	0.154783
	0.0426825	0.00420997			0.171742	0.163929
	0.0481932	0.00356877			0.272745	0.110263
	0.032694	0.0111313			0.0910716	0.185159
	0.0336741	0.00677238			0.148458	0.0905223
Average	0.0384805	0.0060845		Average	0.162141	0.155203
STDEV.P	0.0134936	0.00460685		STDEV.P	0.0614366	0.0539271
